# Supplementary material for: Trial Assay for Safe First-Aid Protocol for the Stinging Sea Anemone Anemonia viridis (Cnidaria: Anthozoa) and a Severe Toxic Reaction
Source: Toxins (Basel). 2022 Jan 1;14(1):27. doi: 10.3390/toxins14010027 (PMC8780947; doi:10.3390/toxins14010027)
Supplement: Supplementary file 1 [file toxins-14-00027-s001.zip]

Archive with 1 entries (1 files):
- toxins-1520464-supplementary.pdf
